# Supplementary material for: Identification and Expression of Integrins during Testicular Fusion in Spodoptera litura
Source: Genes (Basel). 2023 Jul 15;14(7):1452. doi: 10.3390/genes14071452 (PMC10379305; doi:10.3390/genes14071452)
Supplement: Supplementary file 1 [file genes-14-01452-s001.zip]

Archive with 3 entries (3 files):
- Figure S1.pdf
- Table S1.xls
- Table S2.xls
