# Supplementary material for: Identification and Expression of Integrins during Testicular Fusion in Spodoptera litura
Source: Genes (Basel). 2023 Jul 15;14(7):1452. doi: 10.3390/genes14071452 (PMC10379305; doi:10.3390/genes14071452)
Supplement: Supplementary file 1 [file genes-14-01452-s001.zip › Table S1.xls]

## Sheet: Sheet1
Table S1: The information of all integrins used in the phylogenetic trees
Species	Name	GenBank
Geodia cydonium	integrin α	CAA65943.1
Pseudoplusia includens	α1	AAO85803.1
	α2	AAO85804.1
	α3	AAO85805.1
Manduca sexta	α1	ABF59518.1
	α2	ABF59519.1
	α3	ABF59520.1
Bombyx mori	α1	AII79408.1
	α2	AII79418.1
	α3	AII79409.1
	αPS1	XP_004932289.2
	αPS2	AII79411.1
	αPS3	AII79412.1
	αIIb	NP_001296513.1
Anopheles gambiae	α1	XP_310816.5
	α2	XP_311131.5
	α3	XP_313576.4
Drosophila melanogaster	αPS1	CAA52155.1
	αPS2	AAC12788.1
	αPS3	NP_523750.2
	αPS4	NP_611025.2
	αPS5	NP_611808.2
Tribolium castaneum	αPS1	XP_008197383.1
	αPS2	XP_008198597.1
Caenorhabditis elegans	α1	CAA79561.1
	α2	CCD71234.1
Homo sapiens	α1	AAI37123.1
	α2	AAM34795.1
	α3	EAW94646.1
	α4	AAB59613.1
	α5	EAW96782.1
	α6	AAI36457.1
	α7	CAB41534.1
	α8	EAW86235.1
	α9	EAW64501.1
	α10	XP_016858111.1
	α11	XP_011519665.1
	αD	XP_011544137.1
	αE	AAI13437.1
	αV	NP_002201.2
	αL	XP_005255370.1
	αM	XP_011544152.1
	αX	XP_024306031.1
	αIIb	AAI26443.1
Geodia cydonium	β	CAA77071.1
Pseudoplusia includens	β1	AAO85806.1
Manduca sexta	β1	AAU11316.1
Bombyx mori	β1	ACY74431.1
	β2	AII79414.1
	β3	AII79415.1
	β4	AII79416.1
	β5	AII79417.1
Anopheles gambiae	β	CAC00630.1
	βν	AAM11657.1
Drosophila melanogaster	βPS	AAF46313.2
	βν	NP_523608.2
Tribolium castaneum	βPS	XP_008198396.1
Caenorhabditis elegans	β3	AAA85704.1
Homo sapiens	β1	AAH20057.1
	β2	XP_006724064.1
	β3	AAI27668.1
	β4	XP_006721929.1
	β5	XP_005247493.1
	β6	NP_001269317.1
	β7	XP_005268908.1
	β8	XP_016867667.1
Harpegnathos saltator	βPS	EFN89654.1
	βν	EFN82868.1
Cerapachys biroi	βPS	EZA62678.1
	βν	EZA47614.1
Apis mellifera	βPS	XP_026299856.1
Plutella xylostella	β1	ACS66819.1
Danaus plexippus	β1	OWR43484.1
	βν	OWR51852.1
	β3	XP_032530017.1
Spodoptera exigua	β1	ADW20295.1
Culex quinquefasciatus	βPS	EDS27931.1
	βν	EDS40506.1
Camponotus floridanus	βPS	EFN70798.1
