# Supplementary material for: Identification and Expression of Integrins during Testicular Fusion in Spodoptera litura
Source: Genes (Basel). 2023 Jul 15;14(7):1452. doi: 10.3390/genes14071452 (PMC10379305; doi:10.3390/genes14071452)
Supplement: Supplementary file 1 [file genes-14-01452-s001.zip › Table S2.xls]

## Sheet: Sheet1
Table S2: Primers of integrins for qRT-PCR
Gene	Forward (5'to 3')	Reverse (5'to 3')
α1	TCGGTATAGCCATCGCAAAT	ACAACACCATTGCCCTCGTA
α2	CAAAGGACGGACAACGGCTATT	TGCTGGACGACTTCCCATAGAT
α3	ATGGTGTAAGTTTACTGCAGACAAG	ATGCGTAGAAATTCAGGTGG
αPS1/PS2	GAAATCTTTCAGTCACCACACACCC	GTCATACACAACGCCTATGTTATTT
αPS3	CAAATCCCACAGCAGAAACCA	TGCATACATCGTAACGCCAG
β1	TGCAGCAGAGTTCAATGGC	CCATACCCATTCTGGACTTTG
β2	CCCCAAGTAATCAAGGTCAA	TTCCAATACCCAATCTGACG
β3	CTACCACGGACTCAGTAAAGC	GTTTGTAGTACAGTCTGGATCGA
β4	GGAATCGAAGTCAACCCAGTATC	AGTCCCAACACATTCAGGCT
β5	GAGACGGGAAACTTGGTGGC	CATCGGAATAGTACCCTTTGTCG
GAPDH	GTATGGCTTTCCGTGTTCCTGT	ACCTTCTGCTTGATAGCGTCGTA
